# Supplementary material for: The Preparation and Wear Behaviors of Phenol–Formaldehyde Resin/BN Composite Coatings
Source: Polymers (Basel). 2022 Oct 9;14(19):4230. doi: 10.3390/polym14194230 (PMC9572075; doi:10.3390/polym14194230)
Supplement: Supplementary file 1 [file polymers-14-04230-s001.zip]

Archive with 1 entries (1 files):
- polymers-1931832-supplementary.pdf
